# Supplementary material for: Automating Rule-Compliant and Equitable Call Schedules for Orthopedic Surgery Residents With Artificial Intelligence and Large Language Models: A Simulation-Based Validation Study
Source: J Med Educ Curric Dev. 2026 Apr 12;13:23821205261441470. doi: 10.1177/23821205261441470 (PMC13080193; doi:10.1177/23821205261441470)
Supplement: sj-csv-3-mde-10.1177_23821205261441470 - Supplemental material for Automating Rule-Compliant and Equitable Call Schedules for Orthopedic Surgery Residents With Artificial Intelligence and Large Language Models: A Simulation-Based Validation Study [file sj-csv-3-mde-10.1177_23821205261441470.csv]

Date	Day of Week	Weekend Type (Sat/Fri-Sun/None)	Primary Resident	Primary PGY	Backup Resident	Backup PGY	Notes
2025-09-23	Tuesday		Fly-in				Fly-in (no backup)
2025-09-24	Wednesday		Resident E	PGY2
2025-09-25	Thursday		Resident F	PGY1	Resident B	PGY4	Backup required (primary backup_needed=true)
2025-09-26	Friday	Fri-Sun	Resident D	PGY2			Fri/Sun pair
2025-09-27	Saturday	Sat	Resident F	PGY1	Resident B	PGY4	Backup required (primary backup_needed=true)
2025-09-28	Sunday	Fri-Sun	Resident D	PGY2			Fri/Sun pair
2025-09-29	Monday		Resident E	PGY2
2025-09-30	Tuesday		Fly-in				Fly-in (no backup)
2025-10-01	Wednesday		Resident F	PGY1	Resident A	PGY4	Backup required (primary backup_needed=true)
2025-10-02	Thursday		Resident D	PGY2
2025-10-03	Friday	Fri-Sun	Resident F	PGY1	Resident C	PGY4	Backup required (primary backup_needed=true); Fri/Sun pair
2025-10-04	Saturday	Sat	Resident A	PGY4
2025-10-05	Sunday	Fri-Sun	Resident F	PGY1	Resident C	PGY4	Backup required (primary backup_needed=true); Fri/Sun pair
2025-10-06	Monday		Resident B	PGY4
2025-10-07	Tuesday		Fly-in				Fly-in (no backup)
2025-10-08	Wednesday		Resident E	PGY2
2025-10-09	Thursday		Resident F	PGY1	Resident A	PGY4	Backup required (primary backup_needed=true)
2025-10-10	Friday	Fri-Sun	Resident E	PGY2			Fri/Sun pair
2025-10-11	Saturday	Sat	Resident D	PGY2
2025-10-12	Sunday	Fri-Sun	Resident E	PGY2			Fri/Sun pair
2025-10-13	Monday		Resident D	PGY2
2025-10-14	Tuesday		Fly-in				Fly-in (no backup)
2025-10-15	Wednesday		Resident A	PGY4
2025-10-16	Thursday		Resident C	PGY4
2025-10-17	Friday	Fri-Sun	Resident B	PGY4			Fri/Sun pair
2025-10-18	Saturday	Sat	Resident E	PGY2
2025-10-19	Sunday	Fri-Sun	Resident B	PGY4			Fri/Sun pair
2025-10-20	Monday		Resident D	PGY2
