# Supplementary material for: Automating Rule-Compliant and Equitable Call Schedules for Orthopedic Surgery Residents With Artificial Intelligence and Large Language Models: A Simulation-Based Validation Study
Source: J Med Educ Curric Dev. 2026 Apr 12;13:23821205261441470. doi: 10.1177/23821205261441470 (PMC13080193; doi:10.1177/23821205261441470)
Supplement: sj-json-5-mde-10.1177_23821205261441470 - Supplemental material for Automating Rule-Compliant and Equitable Call Schedules for Orthopedic Surgery Residents With Artificial Intelligence and Large Language Models: A Simulation-Based Validation Study [file sj-json-5-mde-10.1177_23821205261441470.json]

{
  "site": "X",
  "block": "N",
  "year": "2025",
  "start_date": "2025-08-26",
  "end_date": "2025-09-22",
  "fly_in_dates": [],
  "residents": [
    {
      "name": "Resident A",
      "pgy": 4,
      "pgy_str": "PGY4",
      "backup_needed": false,
      "eligible_backup": true,
      "away_dates": [],
      "research": true
    },
    {
      "name": "Resident B",
      "pgy": 3,
      "pgy_str": "PGY3",
      "backup_needed": false,
      "eligible_backup": true,
      "away_dates": [
        "2025-09-13",
        "2025-09-14"
      ],
      "research": false
    },
    {
      "name": "Resident C",
      "pgy": 3,
      "pgy_str": "PGY3",
      "backup_needed": false,
      "eligible_backup": true,
      "away_dates": [
        "2025-09-05",
        "2025-09-06",
        "2025-09-07",
        "2025-09-12",
        "2025-09-13",
        "2025-09-14"
      ],
      "research": false
    },
    {
      "name": "Resident D",
      "pgy": 3,
      "pgy_str": "PGY3",
      "backup_needed": false,
      "eligible_backup": true,
      "away_dates": [
        "2025-08-29",
        "2025-08-30",
        "2025-08-31",
        "2025-09-01",
        "2025-09-02",
        "2025-09-03",
        "2025-09-04",
        "2025-09-05",
        "2025-09-06",
        "2025-09-07",
        "2025-09-13",
        "2025-09-14"
      ],
      "research": false
    },
    {
      "name": "Resident E",
      "pgy": 2,
      "pgy_str": "PGY2",
      "backup_needed": false,
      "eligible_backup": false,
      "away_dates": [
        "2025-08-26",
        "2025-08-27",
        "2025-08-28",
        "2025-08-29",
        "2025-09-08",
        "2025-09-09",
        "2025-09-10"
      ],
      "research": false
    },
    {
      "name": "Resident F",
      "pgy": 2,
      "pgy_str": "PGY2",
      "backup_needed": true,
      "eligible_backup": false,
      "away_dates": [
        "2025-09-08",
        "2025-09-09",
        "2025-09-10"
      ],
      "research": false
    },
    {
      "name": "Resident G",
      "pgy": 2,
      "pgy_str": "PGY2",
      "backup_needed": false,
      "eligible_backup": false,
      "away_dates": [
        "2025-09-08",
        "2025-09-09",
        "2025-09-10",
        "2025-09-12",
        "2025-09-13",
        "2025-09-14",
        "2025-09-15",
        "2025-09-19",
        "2025-09-20",
        "2025-09-21",
        "2025-09-22"
      ],
      "research": false
    },
    {
      "name": "Resident H",
      "pgy": 1,
      "pgy_str": "PGY1",
      "backup_needed": true,
      "eligible_backup": false,
      "away_dates": [],
      "research": false
    }
  ]
}
