# Supplementary material for: Automating Rule-Compliant and Equitable Call Schedules for Orthopedic Surgery Residents With Artificial Intelligence and Large Language Models: A Simulation-Based Validation Study
Source: J Med Educ Curric Dev. 2026 Apr 12;13:23821205261441470. doi: 10.1177/23821205261441470 (PMC13080193; doi:10.1177/23821205261441470)
Supplement: sj-csv-7-mde-10.1177_23821205261441470 - Supplemental material for Automating Rule-Compliant and Equitable Call Schedules for Orthopedic Surgery Residents With Artificial Intelligence and Large Language Models: A Simulation-Based Validation Study [file sj-csv-7-mde-10.1177_23821205261441470.csv]

Date	Day of Week	Weekend Type (Sat/Fri-Sun/None)	Primary Resident	Primary PGY	Backup Resident	Backup PGY	Notes
2025-08-26	Tuesday		Resident H	PGY1	Resident D	PGY3
2025-08-27	Wednesday		Resident B	PGY3
2025-08-28	Thursday		Resident F	PGY2	Resident C	PGY3
2025-08-29	Friday	Fri-Sun	Resident G	PGY2
2025-08-30	Saturday	Sat	Resident F	PGY2	Resident C	PGY3
2025-08-31	Sunday	Fri-Sun	Resident G	PGY2
2025-09-01	Monday		Resident E	PGY2
2025-09-02	Tuesday		Resident G	PGY2
2025-09-03	Wednesday		Resident H	PGY1	Resident B	PGY3
2025-09-04	Thursday		Resident F	PGY2	Resident C	PGY3
2025-09-05	Friday	Fri-Sun	Resident H	PGY1	Resident B	PGY3
2025-09-06	Saturday	Sat	Resident G	PGY2
2025-09-07	Sunday	Fri-Sun	Resident H	PGY1	Resident B	PGY3
2025-09-08	Monday		Resident D	PGY3
2025-09-09	Tuesday		Resident C	PGY3
2025-09-10	Wednesday		Resident B	PGY3
2025-09-11	Thursday		Resident G	PGY2
2025-09-12	Friday	Fri-Sun	Resident F	PGY2	Resident A	PGY4
2025-09-13	Saturday	Sat	Resident E	PGY2
2025-09-14	Sunday	Fri-Sun	Resident F	PGY2	Resident A	PGY4
2025-09-15	Monday		Resident E	PGY2
2025-09-16	Tuesday		Resident F	PGY2	Resident D	PGY3
2025-09-17	Wednesday		Resident H	PGY1	Resident C	PGY3
2025-09-18	Thursday		Resident G	PGY2
2025-09-19	Friday	Fri-Sun	Resident E	PGY2
2025-09-20	Saturday	Sat	Resident H	PGY1	Resident D	PGY3
2025-09-21	Sunday	Fri-Sun	Resident E	PGY2
2025-09-22	Monday		Resident H	PGY1	Resident D	PGY3
