# Supplementary material for: Automating Rule-Compliant and Equitable Call Schedules for Orthopedic Surgery Residents With Artificial Intelligence and Large Language Models: A Simulation-Based Validation Study
Source: J Med Educ Curric Dev. 2026 Apr 12;13:23821205261441470. doi: 10.1177/23821205261441470 (PMC13080193; doi:10.1177/23821205261441470)
Supplement: sj-json-8-mde-10.1177_23821205261441470 - Supplemental material for Automating Rule-Compliant and Equitable Call Schedules for Orthopedic Surgery Residents With Artificial Intelligence and Large Language Models: A Simulation-Based Validation Study [file sj-json-8-mde-10.1177_23821205261441470.json]

{
  "site": "X",
  "block": "N",
  "year": "2024",
  "start_date": "2024-09-24",
  "end_date": "2024-10-21",
  "fly_in_dates": [],
  "residents": [
    {
      "name": "Resident A",
      "pgy": 5,
      "pgy_str": "PGY5",
      "backup_needed": false,
      "eligible_backup": true,
      "away_dates": [
        "2024-09-28",
        "2024-09-29",
        "2024-09-30",
        "2024-10-01",
        "2024-10-02"
      ],
      "research": false
    },
    {
      "name": "Resident B",
      "pgy": 4,
      "pgy_str": "PGY4",
      "backup_needed": false,
      "eligible_backup": true,
      "away_dates": [],
      "research": false
    },
    {
      "name": "Resident C",
      "pgy": 3,
      "pgy_str": "PGY3",
      "backup_needed": false,
      "eligible_backup": true,
      "away_dates": [
        "2024-10-14",
        "2024-10-15",
        "2024-10-16",
        "2024-10-17",
        "2024-10-18",
        "2024-10-19",
        "2024-10-20"
      ],
      "research": false
    },
    {
      "name": "Resident D",
      "pgy": 3,
      "pgy_str": "PGY3",
      "backup_needed": false,
      "eligible_backup": true,
      "away_dates": [],
      "research": false
    },
    {
      "name": "Resident E",
      "pgy": 2,
      "pgy_str": "PGY2",
      "backup_needed": false,
      "eligible_backup": false,
      "away_dates": [
        "2024-10-21"
      ],
      "research": false
    },
    {
      "name": "Resident F",
      "pgy": 1,
      "pgy_str": "PGY1",
      "backup_needed": true,
      "eligible_backup": false,
      "away_dates": [],
      "research": false
    }
  ]
}
