# Supplementary material for: Automating Rule-Compliant and Equitable Call Schedules for Orthopedic Surgery Residents With Artificial Intelligence and Large Language Models: A Simulation-Based Validation Study
Source: J Med Educ Curric Dev. 2026 Apr 12;13:23821205261441470. doi: 10.1177/23821205261441470 (PMC13080193; doi:10.1177/23821205261441470)
Supplement: sj-csv-9-mde-10.1177_23821205261441470 - Supplemental material for Automating Rule-Compliant and Equitable Call Schedules for Orthopedic Surgery Residents With Artificial Intelligence and Large Language Models: A Simulation-Based Validation Study [file sj-csv-9-mde-10.1177_23821205261441470.csv]

Date	Day of Week	Weekend Type (Sat/Fri-Sun/None)	Primary Resident	Primary PGY	Backup Resident	Backup PGY	Notes
2024-09-24	Tuesday		Resident F	PGY1	Resident B	PGY4
2024-09-25	Wednesday		Resident E	PGY2
2024-09-26	Thursday		Resident F	PGY1	Resident A	PGY5
2024-09-27	Friday	Fri-Sun	Resident E	PGY2
2024-09-28	Saturday	Sat	Resident C	PGY3
2024-09-29	Sunday	Fri-Sun	Resident E	PGY2
2024-09-30	Monday		Resident C	PGY3
2024-10-01	Tuesday		Resident E	PGY2
2024-10-02	Wednesday		Resident C	PGY3
2024-10-03	Thursday		Resident D	PGY3
2024-10-04	Friday	Fri-Sun	Resident C	PGY3
2024-10-05	Saturday	Sat	Resident E	PGY2
2024-10-06	Sunday	Fri-Sun	Resident C	PGY3
2024-10-07	Monday		Resident B	PGY4
2024-10-08	Tuesday		Resident F	PGY1	Resident C	PGY3
2024-10-09	Wednesday		Resident E	PGY2
2024-10-10	Thursday		Resident A	PGY5
2024-10-11	Friday	Fri-Sun	Resident D	PGY3
2024-10-12	Saturday	Sat	Resident F	PGY1	Resident B	PGY4
2024-10-13	Sunday	Fri-Sun	Resident D	PGY3
2024-10-14	Monday		Resident B	PGY4
2024-10-15	Tuesday		Resident E	PGY2
2024-10-16	Wednesday		Resident F	PGY1	Resident D	PGY3
2024-10-17	Thursday		Resident B	PGY4
2024-10-18	Friday	Fri-Sun	Resident F	PGY1	Resident A	PGY5
2024-10-19	Saturday	Sat	Resident D	PGY3
2024-10-20	Sunday	Fri-Sun	Resident F	PGY1	Resident A	PGY5
2024-10-21	Monday		Resident D	PGY3
