# Supplementary material for: Automating Rule-Compliant and Equitable Call Schedules for Orthopedic Surgery Residents With Artificial Intelligence and Large Language Models: A Simulation-Based Validation Study
Source: J Med Educ Curric Dev. 2026 Apr 12;13:23821205261441470. doi: 10.1177/23821205261441470 (PMC13080193; doi:10.1177/23821205261441470)
Supplement: sj-csv-12-mde-10.1177_23821205261441470 - Supplemental material for Automating Rule-Compliant and Equitable Call Schedules for Orthopedic Surgery Residents With Artificial Intelligence and Large Language Models: A Simulation-Based Validation Study [file sj-csv-12-mde-10.1177_23821205261441470.csv]

Date	Day of Week	Weekend Type (Sat/Fri-Sun/None)	Primary Resident	Primary PGY	Backup Resident	Backup PGY	Notes
2024-11-19	Tuesday		Fly-in				Fly-in date (no backup)
2024-11-20	Wednesday		Resident E	PGY1
2024-11-21	Thursday		Resident D	PGY2
2024-11-22	Friday	Fri-Sun	Resident E	PGY1
2024-11-23	Saturday	Sat	Resident B	PGY5
2024-11-24	Sunday	Fri-Sun	Resident E	PGY1
2024-11-25	Monday		Resident F	PGY1	Resident B	PGY5	Primary requires backup
2024-11-26	Tuesday		Fly-in				Fly-in date (no backup)
2024-11-27	Wednesday		Resident E	PGY1
2024-11-28	Thursday		Resident D	PGY2
2024-11-29	Friday	Fri-Sun	Resident F	PGY1	Resident C	PGY4	Primary requires backup (Fri/Sun pair)
2024-11-30	Saturday	Sat	Resident E	PGY1
2024-12-01	Sunday	Fri-Sun	Resident F	PGY1	Resident C	PGY4	Primary requires backup (Fri/Sun pair)
2024-12-02	Monday		Resident E	PGY1
2024-12-03	Tuesday		Fly-in				Fly-in date (no backup)
2024-12-04	Wednesday		Resident A	PGY5
2024-12-05	Thursday		Resident F	PGY1	Resident B	PGY5	Primary requires backup
2024-12-06	Friday	Fri-Sun	Resident D	PGY2
2024-12-07	Saturday	Sat	Resident F	PGY1	Resident A	PGY5	Primary requires backup
2024-12-08	Sunday	Fri-Sun	Resident D	PGY2
2024-12-09	Monday		Resident A	PGY5
2024-12-10	Tuesday		Fly-in				Fly-in date (no backup)
2024-12-11	Wednesday		Resident D	PGY2
2024-12-12	Thursday		Resident F	PGY1	Resident A	PGY5	Primary requires backup
2024-12-13	Friday	Fri-Sun	Resident B	PGY5
2024-12-14	Saturday	Sat	Resident D	PGY2
2024-12-15	Sunday	Fri-Sun	Resident B	PGY5
2024-12-16	Monday		Resident A	PGY5
