# Supplementary material for: Automating Rule-Compliant and Equitable Call Schedules for Orthopedic Surgery Residents With Artificial Intelligence and Large Language Models: A Simulation-Based Validation Study
Source: J Med Educ Curric Dev. 2026 Apr 12;13:23821205261441470. doi: 10.1177/23821205261441470 (PMC13080193; doi:10.1177/23821205261441470)
Supplement: sj-csv-16-mde-10.1177_23821205261441470 - Supplemental material for Automating Rule-Compliant and Equitable Call Schedules for Orthopedic Surgery Residents With Artificial Intelligence and Large Language Models: A Simulation-Based Validation Study [file sj-csv-16-mde-10.1177_23821205261441470.csv]

Date	Day of Week	Weekend Type (Sat/Fri-Sun/None)	Primary Resident	Primary PGY	Backup Resident	Backup PGY	Notes
2025-07-29	Tuesday		Fly-in				Fly-in date no backup
2025-07-30	Wednesday		Resident E	PGY2
2025-07-31	Thursday		Resident G	PGY1	Resident B	PGY5	Primary requires backup
2025-08-01	Friday	Fri-Sun	Resident F	PGY1	Resident C	PGY4	Fri/Sun pair Primary requires backup
2025-08-02	Saturday	Sat	Resident E	PGY2
2025-08-03	Sunday	Fri-Sun	Resident F	PGY1	Resident C	PGY4	Fri/Sun pair Primary requires backup
2025-08-04	Monday		Resident E	PGY2
2025-08-05	Tuesday		Fly-in				Fly-in date no backup
2025-08-06	Wednesday		Resident F	PGY1	Resident A	PGY5	Primary requires backup
2025-08-07	Thursday		Resident G	PGY1	Resident B	PGY5	Primary requires backup
2025-08-08	Friday	Fri-Sun	Resident E	PGY2			Fri/Sun pair
2025-08-09	Saturday	Sat	Resident F	PGY1	Resident A	PGY5	Primary requires backup
2025-08-10	Sunday	Fri-Sun	Resident E	PGY2			Fri/Sun pair
2025-08-11	Monday		Resident D	PGY2
2025-08-12	Tuesday		Fly-in				Fly-in date no backup
2025-08-13	Wednesday		Resident F	PGY1	Resident A	PGY5	Primary requires backup
2025-08-14	Thursday		Resident E	PGY2
2025-08-15	Friday	Fri-Sun	Resident D	PGY2			Fri/Sun pair
2025-08-16	Saturday	Sat	Resident G	PGY1	Resident C	PGY4	Primary requires backup
2025-08-17	Sunday	Fri-Sun	Resident D	PGY2			Fri/Sun pair
2025-08-18	Monday		Resident G	PGY1	Resident A	PGY5	Primary requires backup
2025-08-19	Tuesday		Fly-in				Fly-in date no backup
2025-08-20	Wednesday		Resident D	PGY2
2025-08-21	Thursday		Resident F	PGY1	Resident C	PGY4	Primary requires backup
2025-08-22	Friday	Fri-Sun	Resident G	PGY1	Resident B	PGY5	Fri/Sun pair Primary requires backup
2025-08-23	Saturday	Sat	Resident D	PGY2
2025-08-24	Sunday	Fri-Sun	Resident G	PGY1	Resident B	PGY5	Fri/Sun pair Primary requires backup
2025-08-25	Monday		Resident D	PGY2
