# Supplementary material for: Automating Rule-Compliant and Equitable Call Schedules for Orthopedic Surgery Residents With Artificial Intelligence and Large Language Models: A Simulation-Based Validation Study
Source: J Med Educ Curric Dev. 2026 Apr 12;13:23821205261441470. doi: 10.1177/23821205261441470 (PMC13080193; doi:10.1177/23821205261441470)
Supplement: sj-json-19-mde-10.1177_23821205261441470 - Supplemental material for Automating Rule-Compliant and Equitable Call Schedules for Orthopedic Surgery Residents With Artificial Intelligence and Large Language Models: A Simulation-Based Validation Study [file sj-json-19-mde-10.1177_23821205261441470.json]

{
  "site": "X",
  "block": "N",
  "year": "2024",
  "start_date": "2024-10-22",
  "end_date": "2024-11-18",
  "fly_in_dates": [
    "2024-10-22",
    "2024-10-29",
    "2024-11-05",
    "2024-11-12"
  ],
  "residents": [
    {
      "name": "Resident A",
      "pgy": 4,
      "pgy_str": "PGY4",
      "backup_needed": false,
      "eligible_backup": true,
      "away_dates": [],
      "research": false
    },
    {
      "name": "Resident B",
      "pgy": 4,
      "pgy_str": "PGY4",
      "backup_needed": false,
      "eligible_backup": true,
      "away_dates": [
        "2024-10-26",
        "2024-10-27",
        "2024-11-02",
        "2024-11-03"
      ],
      "research": false
    },
    {
      "name": "Resident C",
      "pgy": 4,
      "pgy_str": "PGY4",
      "backup_needed": false,
      "eligible_backup": true,
      "away_dates": [],
      "research": true
    },
    {
      "name": "Resident D",
      "pgy": 1,
      "pgy_str": "PGY1",
      "backup_needed": false,
      "eligible_backup": false,
      "away_dates": [
        "2024-10-22",
        "2024-10-23",
        "2024-10-24",
        "2024-10-25"
      ],
      "research": false
    },
    {
      "name": "Resident E",
      "pgy": 1,
      "pgy_str": "PGY1",
      "backup_needed": false,
      "eligible_backup": false,
      "away_dates": [
        "2024-10-25",
        "2024-11-14",
        "2024-11-15"
      ],
      "research": false
    },
    {
      "name": "Resident F",
      "pgy": 1,
      "pgy_str": "PGY1",
      "backup_needed": false,
      "eligible_backup": false,
      "away_dates": [
        "2024-11-11",
        "2024-11-12",
        "2024-11-13",
        "2024-11-14",
        "2024-11-15"
      ],
      "research": false
    }
  ]
}
