# Supplementary material for: Automating Rule-Compliant and Equitable Call Schedules for Orthopedic Surgery Residents With Artificial Intelligence and Large Language Models: A Simulation-Based Validation Study
Source: J Med Educ Curric Dev. 2026 Apr 12;13:23821205261441470. doi: 10.1177/23821205261441470 (PMC13080193; doi:10.1177/23821205261441470)
Supplement: sj-csv-21-mde-10.1177_23821205261441470 - Supplemental material for Automating Rule-Compliant and Equitable Call Schedules for Orthopedic Surgery Residents With Artificial Intelligence and Large Language Models: A Simulation-Based Validation Study [file sj-csv-21-mde-10.1177_23821205261441470.csv]

Date	Day of Week	Weekend Type (Sat/Fri-Sun/None)	Primary Resident	Primary PGY	Backup Resident	Backup PGY	Notes
2024-10-22	Tuesday		Fly-in				Fly-in
2024-10-23	Wednesday		Resident E	PGY1
2024-10-24	Thursday		Resident C	PGY4
2024-10-25	Friday	Fri-Sun	Resident F	PGY1
2024-10-26	Saturday	Sat	Resident E	PGY1
2024-10-27	Sunday	Fri-Sun	Resident F	PGY1
2024-10-28	Monday		Resident D	PGY1
2024-10-29	Tuesday		Fly-in				Fly-in
2024-10-30	Wednesday		Resident F	PGY1
2024-10-31	Thursday		Resident E	PGY1
2024-11-01	Friday	Fri-Sun	Resident D	PGY1
2024-11-02	Saturday	Sat	Resident F	PGY1
2024-11-03	Sunday	Fri-Sun	Resident D	PGY1
2024-11-04	Monday		Resident F	PGY1
2024-11-05	Tuesday		Fly-in				Fly-in
2024-11-06	Wednesday		Resident D	PGY1
2024-11-07	Thursday		Resident B	PGY4
2024-11-08	Friday	Fri-Sun	Resident E	PGY1
2024-11-09	Saturday	Sat	Resident D	PGY1
2024-11-10	Sunday	Fri-Sun	Resident E	PGY1
2024-11-11	Monday		Resident C	PGY4
2024-11-12	Tuesday		Fly-in				Fly-in
2024-11-13	Wednesday		Resident A	PGY4
2024-11-14	Thursday		Resident B	PGY4
2024-11-15	Friday	Fri-Sun	Resident A	PGY4
2024-11-16	Saturday	Sat	Resident B	PGY4
2024-11-17	Sunday	Fri-Sun	Resident A	PGY4
2024-11-18	Monday		Resident C	PGY4
