# Supplementary material for: Automating Rule-Compliant and Equitable Call Schedules for Orthopedic Surgery Residents With Artificial Intelligence and Large Language Models: A Simulation-Based Validation Study
Source: J Med Educ Curric Dev. 2026 Apr 12;13:23821205261441470. doi: 10.1177/23821205261441470 (PMC13080193; doi:10.1177/23821205261441470)
Supplement: sj-csv-25-mde-10.1177_23821205261441470 - Supplemental material for Automating Rule-Compliant and Equitable Call Schedules for Orthopedic Surgery Residents With Artificial Intelligence and Large Language Models: A Simulation-Based Validation Study [file sj-csv-25-mde-10.1177_23821205261441470.csv]

Date	Day of Week	Weekend Type (Sat/Fri-Sun/None)	Primary Resident	Primary PGY	Backup Resident	Backup PGY	Notes
2025-02-11	Tuesday		Fly-in				Fly-in
2025-02-12	Wednesday		Resident A	PGY5
2025-02-13	Thursday		Resident C	PGY4
2025-02-14	Friday	Fri-Sun	Resident B	PGY4
2025-02-15	Saturday	Sat	Resident E	PGY1
2025-02-16	Sunday	Fri-Sun	Resident B	PGY4
2025-02-17	Monday		Resident E	PGY1
2025-02-18	Tuesday		Fly-in				Fly-in
2025-02-19	Wednesday		Resident B	PGY4
2025-02-20	Thursday		Resident F	PGY1
2025-02-21	Friday	Fri-Sun	Resident D	PGY2
2025-02-22	Saturday	Sat	Resident F	PGY1
2025-02-23	Sunday	Fri-Sun	Resident D	PGY2
2025-02-24	Monday		Resident F	PGY1
2025-02-25	Tuesday		Fly-in				Fly-in
2025-02-26	Wednesday		Resident E	PGY1
2025-02-27	Thursday		Resident B	PGY4
2025-02-28	Friday	Fri-Sun	Resident F	PGY1
2025-03-01	Saturday	Sat	Resident D	PGY2
2025-03-02	Sunday	Fri-Sun	Resident F	PGY1
2025-03-03	Monday		Resident D	PGY2
2025-03-04	Tuesday		Fly-in				Fly-in
2025-03-05	Wednesday		Resident C	PGY4
2025-03-06	Thursday		Resident D	PGY2
2025-03-07	Friday	Fri-Sun	Resident E	PGY1
2025-03-08	Saturday	Sat	Resident C	PGY4
2025-03-09	Sunday	Fri-Sun	Resident E	PGY1
2025-03-10	Monday		Resident A	PGY5
