# Supplementary material for: Automating Rule-Compliant and Equitable Call Schedules for Orthopedic Surgery Residents With Artificial Intelligence and Large Language Models: A Simulation-Based Validation Study
Source: J Med Educ Curric Dev. 2026 Apr 12;13:23821205261441470. doi: 10.1177/23821205261441470 (PMC13080193; doi:10.1177/23821205261441470)
Supplement: sj-csv-28-mde-10.1177_23821205261441470 - Supplemental material for Automating Rule-Compliant and Equitable Call Schedules for Orthopedic Surgery Residents With Artificial Intelligence and Large Language Models: A Simulation-Based Validation Study [file sj-csv-28-mde-10.1177_23821205261441470.csv]

Date	Day of Week	Weekend Type (Sat/Fri-Sun/None)	Primary Resident	Primary PGY	Backup Resident	Backup PGY	Notes
2026-03-10	Tuesday		Fly-in				Fly-in; no backup
2026-03-11	Wednesday		Resident A	PGY4
2026-03-12	Thursday		Resident C	PGY2
2026-03-13	Friday	Fri-Sun	Resident D	PGY1
2026-03-14	Saturday	Sat	Resident F	PGY1
2026-03-15	Sunday	Fri-Sun	Resident D	PGY1
2026-03-16	Monday		Resident B	PGY2
2026-03-17	Tuesday		Fly-in				Fly-in; no backup
2026-03-18	Wednesday		Resident A	PGY4
2026-03-19	Thursday		Resident C	PGY2
2026-03-20	Friday	Fri-Sun	Resident F	PGY1
2026-03-21	Saturday	Sat	Resident D	PGY1
2026-03-22	Sunday	Fri-Sun	Resident F	PGY1
2026-03-23	Monday		Resident D	PGY1
2026-03-24	Tuesday		Fly-in				Fly-in; no backup
2026-03-25	Wednesday		Resident F	PGY1
2026-03-26	Thursday		Resident A	PGY4
2026-03-27	Friday	Fri-Sun	Resident E	PGY1
2026-03-28	Saturday	Sat	Resident C	PGY2
2026-03-29	Sunday	Fri-Sun	Resident E	PGY1
2026-03-30	Monday		Resident F	PGY1
2026-03-31	Tuesday		Fly-in				Fly-in; no backup
2026-04-01	Wednesday		Resident D	PGY1
2026-04-02	Thursday		Resident E	PGY1
2026-04-03	Friday	Fri-Sun	Resident B	PGY2
2026-04-04	Saturday	Sat	Resident E	PGY1
2026-04-05	Sunday	Fri-Sun	Resident B	PGY2
2026-04-06	Monday		Resident E	PGY1
