# Supplementary material for: Automating Rule-Compliant and Equitable Call Schedules for Orthopedic Surgery Residents With Artificial Intelligence and Large Language Models: A Simulation-Based Validation Study
Source: J Med Educ Curric Dev. 2026 Apr 12;13:23821205261441470. doi: 10.1177/23821205261441470 (PMC13080193; doi:10.1177/23821205261441470)
Supplement: sj-csv-33-mde-10.1177_23821205261441470 - Supplemental material for Automating Rule-Compliant and Equitable Call Schedules for Orthopedic Surgery Residents With Artificial Intelligence and Large Language Models: A Simulation-Based Validation Study [file sj-csv-33-mde-10.1177_23821205261441470.csv]

Date	Day of Week	Weekend Type (Sat/Fri-Sun/None)	Primary Resident	Primary PGY	Backup Resident	Backup PGY	Notes
2025-04-08	Tuesday		Fly-in				Fly-in (no backup)
2025-04-09	Wednesday		Resident D	PGY1
2025-04-10	Thursday		Resident A	PGY4
2025-04-11	Friday	Fri-Sun	Resident D	PGY1			Fri/Sun paired with 2025-04-13
2025-04-12	Saturday	Sat	Resident B	PGY4
2025-04-13	Sunday	Fri-Sun	Resident D	PGY1			Fri/Sun paired with 2025-04-11
2025-04-14	Monday		Resident B	PGY4
2025-04-15	Tuesday		Fly-in				Fly-in (no backup)
2025-04-16	Wednesday		Resident B	PGY4
2025-04-17	Thursday		Resident E	PGY1
2025-04-18	Friday	Fri-Sun	Resident C	PGY1			Fri/Sun paired with 2025-04-20
2025-04-19	Saturday	Sat	Resident D	PGY1
2025-04-20	Sunday	Fri-Sun	Resident C	PGY1			Fri/Sun paired with 2025-04-18
2025-04-21	Monday		Resident B	PGY4
2025-04-22	Tuesday		Fly-in				Fly-in (no backup)
2025-04-23	Wednesday		Resident E	PGY1
2025-04-24	Thursday		Resident A	PGY4
2025-04-25	Friday	Fri-Sun	Resident E	PGY1			Fri/Sun paired with 2025-04-27
2025-04-26	Saturday	Sat	Resident C	PGY1
2025-04-27	Sunday	Fri-Sun	Resident E	PGY1			Fri/Sun paired with 2025-04-25
2025-04-28	Monday		Resident C	PGY1
2025-04-29	Tuesday		Fly-in				Fly-in (no backup)
2025-04-30	Wednesday		Resident E	PGY1
2025-05-01	Thursday		Resident C	PGY1
2025-05-02	Friday	Fri-Sun	Resident A	PGY4			Fri/Sun paired with 2025-05-04
2025-05-03	Saturday	Sat	Resident E	PGY1
2025-05-04	Sunday	Fri-Sun	Resident A	PGY4			Fri/Sun paired with 2025-05-02
2025-05-05	Monday		Resident D	PGY1
