# Supplementary material for: Automating Rule-Compliant and Equitable Call Schedules for Orthopedic Surgery Residents With Artificial Intelligence and Large Language Models: A Simulation-Based Validation Study
Source: J Med Educ Curric Dev. 2026 Apr 12;13:23821205261441470. doi: 10.1177/23821205261441470 (PMC13080193; doi:10.1177/23821205261441470)
Supplement: sj-csv-36-mde-10.1177_23821205261441470 - Supplemental material for Automating Rule-Compliant and Equitable Call Schedules for Orthopedic Surgery Residents With Artificial Intelligence and Large Language Models: A Simulation-Based Validation Study [file sj-csv-36-mde-10.1177_23821205261441470.csv]

Date	Day of Week	Weekend Type (Sat/Fri-Sun/None)	Primary Resident	Primary PGY	Backup Resident	Backup PGY	Notes
2024-12-17	Tuesday		Resident B	PGY4
2024-12-18	Wednesday		Resident C	PGY2
2024-12-19	Thursday		Resident A	PGY5
2024-12-20	Friday	Fri-Sun	Resident E	PGY1
2024-12-21	Saturday	Sat	Resident C	PGY2
2024-12-22	Sunday	Fri-Sun	Resident E	PGY1
2024-12-23	Monday		Resident C	PGY2
2024-12-24	Tuesday		Resident E	PGY1
2024-12-25	Wednesday		Resident C	PGY2
2024-12-26	Thursday		Resident E	PGY1
2024-12-27	Friday	Fri-Sun	Resident A	PGY5
2024-12-28	Saturday	Sat	Resident D	PGY2
2024-12-29	Sunday	Fri-Sun	Resident A	PGY5
2024-12-30	Monday		Resident D	PGY2
2024-12-31	Tuesday		Resident A	PGY5
2025-01-01	Wednesday		Resident D	PGY2
2025-01-02	Thursday		Resident B	PGY4
2025-01-03	Friday	Fri-Sun	Resident D	PGY2
2025-01-04	Saturday	Sat	Resident B	PGY4
2025-01-05	Sunday	Fri-Sun	Resident D	PGY2
2025-01-06	Monday		Resident E	PGY1
2025-01-07	Tuesday		Resident B	PGY4
2025-01-08	Wednesday		Resident E	PGY1
2025-01-09	Thursday		Resident D	PGY2
2025-01-10	Friday	Fri-Sun	Resident C	PGY2
2025-01-11	Saturday	Sat	Resident E	PGY1
2025-01-12	Sunday	Fri-Sun	Resident C	PGY2
2025-01-13	Monday		Resident B	PGY4
